# Supplementary material for: Interaction of Lipopolysaccharide-Spiked Blood with Anti-Fouling Polymyxin B-Modified Glass
Source: Materials (Basel). 2022 Feb 18;15(4):1551. doi: 10.3390/ma15041551 (PMC8876862; doi:10.3390/ma15041551)
Supplement: Supplementary file 1 [file materials-15-01551-s001.zip]

Archive with 1 entries (1 files):
- materials-1517285-supplementary.pdf
